# Supplementary material for: Addition of bevacizumab for malignant pleural effusion as the manifestation of acquired EGFR-TKI resistance in NSCLC patients
Source: Oncotarget. 2017 Mar 9;8(37):62648–57. doi: 10.18632/oncotarget.16061 (PMC5617537; doi:10.18632/oncotarget.16061)
Supplement: Supplementary file 2 [file oncotarget-08-62648-s002.xls]

## Sheet: 工作表1
Supplemental Table S1. EGFR test results before and after acquired resistance to EGFR-TKI therapy.
No.	Group	EGFR T790M	EGFR mutation before TKIs therapy	EGFR mutation after acquired resistance to TKIs
1	B + T	Positive	19DEL	19DEL+T790M
2	B + T	Positive	19DEL	19DEL+T790M
3	B + T	Positive	19DEL	19DEL+T790M
4	B + T	Positive	19DEL	T790M
5	B + T	Positive	19DEL	19DEL+T790M
6	B + T	Positive	19DEL	19DEL+T790M
7	B + T	Positive	19DEL	19DEL+T790M
8	B + T	Positive	19DEL	19DEL+T790M
9	B + T	Positive	19DEL	19DEL+T790M
10	B + T	Positive	19DEL	19DEL+T790M
11	B + T	Positive	19DEL	19DEL+T790M
12	B + T	Positive	19DEL	T790M
13	B + T	Positive	19DEL	19DEL+T790M
14	B + T	Positive	19DEL	19DEL+T790M
15	B + T	Positive	L858R	L858R+T790M
16	B + T	Positive	L858R	L858R+T790M
17	B + T	Positive	L858R	T790M
18	B + T	Positive	L858R	L858R+T790M
19	B + T	Positive	L858R	L858R+T790M
20	B + T	Positive	L858R	T790M
21	B + T	Positive	L858R	L858R+T790M
22	B + T	Positive	L858R	L858R+T790M
23	B + T	Positive	L858R	L858R+T790M
24	B + T	Negative	19DEL	19DEL
25	B + T	Negative	19DEL	19DEL
26	B + T	Negative	19DEL	19DEL
27	B + T	Negative	19DEL	19DEL
28	B + T	Negative	19DEL	Wild type
29	B + T	Negative	19DEL	19DEL
30	B + T	Negative	19DEL	19DEL
31	B + T	Negative	19DEL	19DEL
32	B + T	Negative	19DEL	19DEL+L858R
33	B + T	Negative	19DEL	19DEL
34	B + T	Negative	19DEL	19DEL
35	B + T	Negative	19DEL	Wild type
36	B + T	Negative	L858R	L858R
37	B + T	Negative	L858R	L858R
38	B + T	Negative	L858R	L858R
39	B + T	Negative	L858R	L858R
40	B + T	Negative	L858R	Wild type
41	B + T	Negative	L858R	L858R
42	B + T	Negative	L858R	L858R
43	B + T	Negative	L858R	Wild type
44	B + T	Negative	L858R	L858R
45	B + T	Negative	L858R	L858R
46	B + T	Negative	L858R	L858R
47	B + T	Negative	L858R	L858R
48	B + C	Positive	19DEL	19DEL+T790M
49	B + C	Positive	19DEL	19DEL+T790M
50	B + C	Positive	19DEL	19DEL+T790M
51	B + C	Positive	19DEL	19DEL+T790M
52	B + C	Positive	19DEL	T790M
53	B + C	Positive	19DEL	19DEL+T790M
54	B + C	Positive	19DEL	19DEL+T790M
55	B + C	Positive	19DEL	19DEL+T790M
56	B + C	Positive	19DEL	19DEL+T790M
57	B + C	Positive	19DEL	19DEL+T790M
58	B + C	Positive	19DEL	19DEL+T790M
59	B + C	Positive	L858R	L858R+T790M
60	B + C	Positive	L858R	L858R+T790M
61	B + C	Positive	L858R	L858R+T790M
62	B + C	Positive	L858R	L858R+T790M
63	B + C	Positive	L858R	L858R+T790M
64	B + C	Positive	L858R	L858R+T790M
65	B + C	Positive	L858R	L858R+T790M
66	B + C	Positive	L858R	L858R+T790M
67	B + C	Positive	L858R	T790M
68	B + C	Positive	L858R	L858R+T790M
69	B + C	Negative	19DEL	19DEL
70	B + C	Negative	19DEL	19DEL
71	B + C	Negative	19DEL	19DEL
72	B + C	Negative	19DEL	19DEL
73	B + C	Negative	19DEL	19DEL
74	B + C	Negative	19DEL	19DEL
75	B + C	Negative	19DEL	Wild type
76	B + C	Negative	19DEL	19DEL
77	B + C	Negative	19DEL	19DEL
78	B + C	Negative	L858R	L858R
79	B + C	Negative	L858R	L858R
80	B + C	Negative	L858R	Wild type
81	B + C	Negative	L858R	L858R
82	B + C	Negative	L858R	Wild type
83	B + C	Negative	L858R	L858R
84	B + C	Negative	L858R	L858R
85	B + C	Negative	L858R	L858R
86	B + C	Negative	L858R	L858R
B, bevacizumab; T, EGFR-TKI; C, chemotherapy; 19DEL, EGFR exon 19 deletion; L858R, EGFR exon 21 Leu858Arg mutation.
