# Supplementary material for: Addition of bevacizumab for malignant pleural effusion as the manifestation of acquired EGFR-TKI resistance in NSCLC patients
Source: Oncotarget. 2017 Mar 9;8(37):62648–57. doi: 10.18632/oncotarget.16061 (PMC5617537; doi:10.18632/oncotarget.16061)
Supplement: Supplementary file 3 [file oncotarget-08-62648-s003.xls]

## Sheet: 工作表1
Supplemental Table S2. Adverse events in different groups (n = 86).
	Bevacizumab + EGFR-TKIs (n = 47)				Bevacizumab + chemotherapy (n = 39)
	All	Grade 1/2	Grade 3	Grade 4	All	Grade 1/2	Grade 3	Grade 4
Hematologic toxicity, n (%)
Leukopenia	4 (8.5)	4 (8.5)	0 (0.0)	0 (0.0)	37 (94.9)	17 (43.6)	15 (38.5)	5 (12.8)
Neutropenia	6 (12.8)	6 (12.8)	0 (0.0)	0 (0.0)	39 (100)	18 (46.2)	10 (25.6)	11 (28.2)
Anemia	6 (12.8)	6 (12.8)	0 (0.0)	0 (0.0)	36 (92.3)	30 (76.9)	6 (15.4)	0 (0.0)
Thrombocytopenia	3 (6.4)	3 (6.4)	0 (0.0)	0 (0.0)	18 (46.2)	16 (41.0)	2 (5.1)	0 (0.0)
Non-hematologic toxicity, n (%)
Rash	40 (85.1)	35 (74.4)	5 (10.6)	0 (0.0)	6 (15.4)	6 (15.4)	0 (0.0)	0 (0.0)
Paronychia	17 (36.2)	15 (31.9)	2 (4.3)	0 (0.0)	3 (7.7)	3 (7.7)	0 (0.0)	0 (0.0)
Diarrhea	24 (51.1)	21 (44.7)	3 (6.4)	0 (0.0)	10 (25.6)	8 (20.5)	2 (5.1)	0 (0.0)
Fatigue	15 (31.9)	13 (27.7)	2 (4.3)	0 (0.0)	32 (82.1)	29 (74.4)	3 (7.7)	0 (0.0)
Liver function disorder	20 (42.6)	13 (27.7)	7 (14.9)	0 (0.0)	17 (43.6)	15 (38.5)	2 (5.1)	0 (0.0)
Interstitial pneumonia	1 (2.1)	1 (2.1)	0 (0.0)	0 (0.0)	0 (0.0)	0 (0.0)	0 (0.0)	0 (0.0)
Nausea/Vomiting	9 (19.1)	9 (19.1)	0 (0.0)	0 (0.0)	21 (53.8)	15 (38.5)	6 (15.4)	0 (0.0)
Constipation	13 (27.7)	13 (27.7)	0 (0.0)	0 (0.0)	18 (46.2)	18 (46.2)	0 (0.0)	0 (0.0)
Mucositis/Stomatitis	20 (42.6)	18 (38.3)	2 (4.3)	0 (0.0)	11 (28.2)	10 (25.6)	1 (2.6)	0 (0.0)
Hypertension	38 (80.9)	29 (61.7)	9 (19.1)	0 (0.0)	28 (71.8)	18 (46.2)	10 (25.6)	18 (46.2)
Proteinuria	27 (57.4)	21 (44.7)	6 (12.8)	0 (0.0)	17 (43.6)	17 (43.6)	0 (0.0)	0 (0.0)
Bleeding	30 (63.8)	30 (63.8)	0 (0.0)	0 (0.0)	13 (33.3)	13 (33.3)	0 (0.0)	0 (0.0)
Peripheral edema	6 (12.8)	6 (12.8)	0 (0.0)	0 (0.0)	7 (17.9)	7 (17.9)	0 (0.0)	0 (0.0)
